# Supplementary material for: Effects and Mechanisms of Silicone Fertilizer on Salt Ion Activity in Saline–Alkaline Soils
Source: Polymers (Basel). 2026 Jan 16;18(2):231. doi: 10.3390/polym18020231 (PMC12845716; doi:10.3390/polym18020231)
Supplement: Supplementary file 1 [file polymers-18-00231-s001.zip]

Archive with 1 entries (1 files):
- polymers-3956880-supplementary.pdf
